# Supplementary material for: Post-COVID-19 Small Fiber Neuropathy as a New Emerging Quality of Life-Threatening Disease: A Systematic Review
Source: Microorganisms. 2025 Feb 2;13(2):328. doi: 10.3390/microorganisms13020328 (PMC11858652; doi:10.3390/microorganisms13020328)
Supplement: Supplementary file 1 [file microorganisms-13-00328-s001.zip]

Archive with 1 entries (1 files):
- microorganisms-3385839-supplementary.pdf
